# Supplementary material for: Recurrent neonatal seizures increase tonic inhibition and respond to enhancers of δ-containing GABAA receptors
Source: JCI Insight. 2025 Sep 16;10(21):e196152. doi: 10.1172/jci.insight.196152 (PMC12643521; doi:10.1172/jci.insight.196152)
Supplement: Supporting data values [file jciinsight-10-196152-s031.xlsx]

## Sheet: Fig. 2B
50 nM	1 µM	10 µM
0.92572	0.899748	1.0002
1.02296	0.872728	1.21787
1.0312	1.00641	0.89674
0.980766	0.443434	0.903367
1.03686	0.658397	1.0854
1.60439	1.11605
	1.2319
	1.03503
	1.02473

## Sheet: Fig. 2C
50 nM		1 µM		10 µM
Events in Baseline	Events in L-655	Events in Baseline	Events in L-655	Events in Baseline	Events in L-655
153	132	199	201	198	151
91	94	184	172	143	152
79	88	82	61	194	183
139	151	98	111	121	139
166	147	49	59	98	77
141	153	140	128
		201	188
		176	165
		115	109

## Sheet: Fig. 3B
100 nM	1 µM	10 µM
0.593024	0.899748	0.800967
1.14221	0.930414	0.804039
0.972722	0.837845	0.815455
1.3475	0.690228	0.93293
0.973397	0.607928	0.494868
0.978113	0.805175	0.577555
1.1255	0.897568	0.755168
0.795274	0.950078
1.20518	0.883619
1.26162	1.2901
1.12535	1.2003
1.05063
1.07567

## Sheet: Fig. 3C
100 nM		1 µM		10 µM
Events in Baseline	Events in L-655	Events in Baseline	Events in L-655	Events in Baseline	Events in L-655
2	0	82	2	57	42
27	2	71	55	284	0
192	90	46	0	273	0
20	8	49	12	178	102
32	19	139	139	369	19
6	18	165	94	198	82
34	9	245	210	255	237
172	77	154	50
244	254	163	61
228	194	225	37
134	207	160	62
288	141
252	189

## Sheet: Fig. 4D
aCSF	Low-Mg2+
0.723816	0.800542
0.922629	0.978354
0.615238	0.960958
1.03946	1.48721
0.583421	1.48242
0.693744	1.18922

## Sheet: Fig. 4E
aCSF	Low-Mg2+
0.653023	1.02088
0.86837	1.31216
0.995808	1.05627
1.10977	1.16333
0.951064	1.08584
0.71075	1.53277

## Sheet: Fig. 5E
aCSF		THIP (1 µM)		THIP (10 µM)
Ctrl	SLE	Ctrl	SLE	Ctrl	SLE
2.65227	6.19612	10.4286	16.235	61.525	60.0537
4.22035	4.07415	13.8693	18.8324	28.0921	62.9807
3.81311	3.7572	13.7826	22.8506	50.0831	61.9113
6.40877	6.99237	11.8857	12.0286	41.4322	53.7826
3.54156	11.8586	20.5359	17.3221	38.1535	64.5976
2.77606	7.4331	12.1479	14.4393	37.4151	40.6367
4.422	7.78979	12.1713	27.7682	62.966	50.1796
4.925	6.10258	10.7825	21.104	38.6583	70.8812
			19.0726	41.3364	86.5214

## Sheet: Fig. 5F
Amplitude		Frequency
Ctrl	SLE	Ctrl	SLE
48.5998	31.8761	2.15	0.433333
99.9613	107.177	4.73333	2.78333
38.3886	65.3136	2.26667	3.91667
93.3439	40.5904	3.55	2.61667
64.7597	39.9501	3.81667	0.8
70.6919	77.7595	4.03333	2.08333
71.3909	33.4007	3.76667	0.7
42.7019	67.432	1.35	1.45

## Sheet: Fig. 6C
aCSF		THIP (10 µM)
Ctrl	SLE	Ctrl	SLE
6.83005	1.39307	12.7965	18.7172
5.43079	17.3547	11.0972	29.6451
6.11672	5.01811	10.3445	28.8899
4.89516	7.41218	15.6457	30.3146
4.97832	1.21566	8.04704	11.8787
2.46516	8.24912	10.1347
2.72283	12.5054
2.29877	10.7365
3.18156	2.14449
	3.27998

## Sheet: Fig. 6D
Ctrl		SLE
aCSF	THIP	aCSF	THIP
65.759	35.6	27.708	25.36
52.565	18.84	58.759	28.58
72.001	30.66	59.047	25.71
77.492	23.68	37.415	25.4
83.299	37.88	25.845	18.69
52.46	6.03	64.242
30.21		44.414
60.239		67.327
57.136		50.644
		51.522

[truncated: 8 more sheets: Fig. 7C, Fig. 7D, Fig. 7E, Fig. 7F, Fig. 8B, Fig. 8F, Fig. 9B, Fig. 9D]
